# Supplementary material for: Guinea baboons are strategic cooperators
Source: Sci Adv. 2023 Oct 27;9(43):eadi5282. doi: 10.1126/sciadv.adi5282 (PMC10610893; doi:10.1126/sciadv.adi5282)
Supplement: Supplementary file 2 — Movies S1 to S5 [file sciadv.adi5282_movies_s1_to_s5.zip]

Archive with 5 entries (5 files):
- adi5282_Movie_S1.mp4
- adi5282_Movie_S2.mp4
- adi5282_Movie_S3.mp4
- adi5282_Movie_S4.mp4
- adi5282_Movie_S5.mp4
